# Supplementary material for: Development of CE-C4D Method for Determination Tropane Alkaloids
Source: Molecules. 2021 Sep 22;26(19):5749. doi: 10.3390/molecules26195749 (PMC8510007; doi:10.3390/molecules26195749)
Supplement: Supplementary file 1 [file molecules-26-05749-s001.zip]

Archive with 2 entries (2 files):
- RGB method assessment.xlsx
- Supplementary-rev.pdf
