# Supplementary material for: Development of CE-C4D Method for Determination Tropane Alkaloids
Source: Molecules. 2021 Sep 22;26(19):5749. doi: 10.3390/molecules26195749 (PMC8510007; doi:10.3390/molecules26195749)
Supplement: Supplementary file 1 [file molecules-26-05749-s001.zip › RGB method assessment.xlsx]

## Sheet: arkusz oceny
	RED PRINCIPLES (analytical performance)			R1: Scope of application	R2: LOD and LOQ			R3: Precision			R4: Accuracy
		Method number	Method name	0-100	LOD (mg/l)	LOQ (mg/l)	0-100	RSD% (repeatability)	RSD% (reproducibility)	0-100	Relative error (%)	Recovery (%)	0-100
		1	CE-C4D [this work]	90	0.5	1.5	100	<2.08		100	-0.04	<2.7	100
		2	CE-C4D [20]	90	2.6 in beverages		70	0.065		70			0
		3	GC-MS [10]	120	0.015	0.05	120	0.036		90		<9.5	80
		4	HPLC-DAD [12]	100	3	10	70	bd		0		0.1	80
		5	CE-DAD [13]	80	3.5	11.7	70	0.0147		100		<1,7%	100
		6		0			0			0			0
		7		0			0			0			0
		8		0			0			0			0
		9		0			0			0			0
		10		0			0			0			0
	GREEN PRINCIPLES (green chemistry)			G1: Toxicity of reagents (impact and biodegradation)		G2: Amount of reagents and waste			G3: Concumption of energy and other media	G4: Direct impacts (safety, use of animals and GMOs)
		Method number	Method name	Total number of pictograms	0-100	Reagent consumption (ml)/100 samples	Waste production (g)/100 samples	0-100	1-100	Occupational hazards	Safety of users (0-100)	Use of animals (0 if no, 1 if yes)	Use of GMO (0 if no, 1 if yes)
		1	CE-C4D [this work]	6	70	200	200	90	90	HV	70	0	0
		2	CE-C4D [20]	4	80	200	200	90	80	HV	80	0	0
		3	GC-MS [10]	10	50	1000	1000	75	50	preassured gas	90	0	0
		4	HPLC-DAD [12]	4	80	2500	3350	40	50	vapours	95	0	0
		5	CE-DAD [13]	4	80	900	900	80	50	HV secured	95	0	0
		6			0			0	0		0	0	0
		7			0			0	0		0	0	0
		8			0			0	0		0	0	0
		9			0			0	0		0	0	0
		10			0			0	0		0	0	0
	BLUE PRINCIPLES (practical side)			B1: Cost-efficiency		B2: Time-efficiency		B3: Requirements			B4: Operational simplicity
		Method number	Method name	Total cost	0-100	Speed of analysis (sec/1 sample)	0-100	Sample consumption (ml)	Sample consumption (0-100)	Other needs: advanced instruments, skills, facilities (0-100)	Miniaturization (0-100)	Integration and automation (0-100)	Portability (0-100)		Method number	Method name	R (%)	G (%)	B (%)	Whiteness (%)
		1	CE-C4D [this work]		90	420	100	nl	100	60	80	20	80		1	CE-C4D [this work]	97.5	85	82.5	88.3333
		2	CE-C4D [20]		90	450	100	nl	100	60	80	70	100		2	CE-C4D [20]	57.5	85.8333	88.3333	77.2222
		3	GC-MS [10]		60	660	70	uL	80	70	20	100	20		3	GC-MS [10]	102.5	67.9167	62.9167	77.7778
		4	HPLC-DAD [12]		60	1800	30	uL	80	70	20	100	20		4	HPLC-DAD [12]	62.5	67.0833	52.9167	60.8333
		5	CE-DAD [13]		60	960	60	nl	100	70	20	100	20		5	CE-DAD [13]	87.5	77.0833	62.9167	75.8333
		6			0		0		0	0	0	0	0		6		0	16.6667	0	5.55556
		7			0		0		0	0	0	0	0		7		0	16.6667	0	5.55556
		8			0		0		0	0	0	0	0		8		0	16.6667	0	5.55556
		9			0		0		0	0	0	0	0		9		0	16.6667	0	5.55556
		10			0		0		0	0	0	0	0		10		0	16.6667	0	5.55556
				Method: CE-C4D [this work]							Method: CE-C4D [20]							Method: GC-MS [10]							Method: HPLC-DAD [12]							Method: CE-DAD [13]
				R1: Scope of application	90	G1: Toxicity of reagents	70	B1: Cost-efficiency	90		R1: Scope of application	90	G1: Toxicity of reagents	80	B1: Cost-efficiency	90		R1: Scope of application	120	G1: Toxicity of reagents	50	B1: Cost-efficiency	60		R1: Scope of application	100	G1: Toxicity of reagents	80	B1: Cost-efficiency	60		R1: Scope of application	80	G1: Toxicity of reagents	80	B1: Cost-efficiency	60
				R2: LOD and LOQ	100	G2: Amount of reagents and waste	90	B2: Time-efficiency	100		R2: LOD and LOQ	70	G2: Amount of reagents and waste	90	B2: Time-efficiency	100		R2: LOD and LOQ	120	G2: Amount of reagents and waste	75	B2: Time-efficiency	70		R2: LOD and LOQ	70	G2: Amount of reagents and waste	40	B2: Time-efficiency	30		R2: LOD and LOQ	70	G2: Amount of reagents and waste	80	B2: Time-efficiency	60
				R3: Precision	100	G3: Energy and other media	90	B3: Requirements	80		R3: Precision	70	G3: Energy and other media	80	B3: Requirements	80		R3: Precision	90	G3: Energy and other media	50	B3: Requirements	75		R3: Precision	0	G3: Energy and other media	50	B3: Requirements	75		R3: Precision	100	G3: Energy and other media	50	B3: Requirements	85
				R4: Accuracy	100	G4: Direct impacts	90	B4: Operational simplicity	60		R4: Accuracy	0	G4: Direct impacts	93.3333	B4: Operational simplicity	83.3333		R4: Accuracy	80	G4: Direct impacts	96.6667	B4: Operational simplicity	46.6667		R4: Accuracy	80	G4: Direct impacts	98.3333	B4: Operational simplicity	46.6667		R4: Accuracy	100	G4: Direct impacts	98.3333	B4: Operational simplicity	46.6667
				97.5		85		82.5			57.5		85.8333		88.3333			102.5		67.9167		62.9167			62.5		67.0833		52.9167			87.5		77.0833		62.9167
				88.3333							77.2222							77.7778							60.8333							75.8333
				Method:							Method:							Method:							Method:							Method:
				R1: Scope of application	0	G1: Toxicity of reagents	0	B1: Cost-efficiency	0		R1: Scope of application	0	G1: Toxicity of reagents	0	B1: Cost-efficiency	0		R1: Scope of application	0	G1: Toxicity of reagents	0	B1: Cost-efficiency	0		R1: Scope of application	0	G1: Toxicity of reagents	0	B1: Cost-efficiency	0		R1: Scope of application	0	G1: Toxicity of reagents	0	B1: Cost-efficiency	0
				R2: LOD and LOQ	0	G2: Amount of reagents and waste	0	B2: Time-efficiency	0		R2: LOD and LOQ	0	G2: Amount of reagents and waste	0	B2: Time-efficiency	0		R2: LOD and LOQ	0	G2: Amount of reagents and waste	0	B2: Time-efficiency	0		R2: LOD and LOQ	0	G2: Amount of reagents and waste	0	B2: Time-efficiency	0		R2: LOD and LOQ	0	G2: Amount of reagents and waste	0	B2: Time-efficiency	0
				R3: Precision	0	G3: Energy and other media	0	B3: Requirements	0		R3: Precision	0	G3: Energy and other media	0	B3: Requirements	0		R3: Precision	0	G3: Energy and other media	0	B3: Requirements	0		R3: Precision	0	G3: Energy and other media	0	B3: Requirements	0		R3: Precision	0	G3: Energy and other media	0	B3: Requirements	0
				R4: Accuracy	0	G4: Direct impacts	66.6667	B4: Operational simplicity	0		R4: Accuracy	0	G4: Direct impacts	66.6667	B4: Operational simplicity	0		R4: Accuracy	0	G4: Direct impacts	66.6667	B4: Operational simplicity	0		R4: Accuracy	0	G4: Direct impacts	66.6667	B4: Operational simplicity	0		R4: Accuracy	0	G4: Direct impacts	66.6667	B4: Operational simplicity	0
				0		16.6667		0			0		16.6667		0			0		16.6667		0			0		16.6667		0			0		16.6667		0
				5.55556							5.55556							5.55556							5.55556							5.55556
